# Supplementary material for: Prevalence and Risk Factors of MASLD and Liver Fibrosis amongst the Penitentiary Population in Catalonia: The PRISONAFLD Study
Source: J Clin Med. 2023 Nov 24;12(23):7276. doi: 10.3390/jcm12237276 (PMC10707608; doi:10.3390/jcm12237276)
Supplement: Supplementary file 1 [file jcm-12-07276-s001.zip]

Archive with 1 entries (1 files):
- jcm-2681430-supplementary.pdf
